# Supplementary material for: Sulfur-Containing Amino Acid Homeostasis in the Central Nervous System: From Physiology Regulation to Metal-Induced Neurotoxicity
Source: Metabolites. 2026 Jul 1;16(7):461. doi: 10.3390/metabo16070461 (PMC13413942; doi:10.3390/metabo16070461)
Supplement: Supplementary file 1 [file metabolites-16-00461-s001.zip]

Archive with 1 entries (1 files):
- metabolites-4371564-supplementary.pdf
